# Supplementary material for: Development and Evaluation of Liquid Plaster Loaded with Chromolaena odorata Leaf Extract Endowed with Several Beneficial Properties to Wound Healing
Source: Gels. 2022 Jan 24;8(2):72. doi: 10.3390/gels8020072 (PMC8871034; doi:10.3390/gels8020072)
Supplement: Supplementary file 1 [file gels-08-00072-s001.zip]

Archive with 1 entries (1 files):
- gels-1508873-supplementary.pdf
